# Supplementary material for: Beneficial Effects of ACC Deaminase-Producing Rhizobacteria on the Drought Stress Resistance of Coffea arabica L
Source: Plants (Basel). 2025 Apr 1;14(7):1084. doi: 10.3390/plants14071084 (PMC11991408; doi:10.3390/plants14071084)
Supplement: Supplementary file 1 [file plants-14-01084-s001.zip]

Archive with 1 entries (1 files):
- plants-3512053-supplementary.pdf
